# Supplementary material for: Antimicrobial Resistance Profile, Whole-Genome Sequencing and Core Genome Multilocus Sequence Typing of B. anthracis Isolates in Croatia from 2001 to 2022
Source: Antibiotics (Basel). 2024 Jul 11;13(7):639. doi: 10.3390/antibiotics13070639 (PMC11274125; doi:10.3390/antibiotics13070639)
Supplement: Supplementary file 1 [file antibiotics-13-00639-s001.zip]

Archive with 1 entries (1 files):
- antibiotics-3086813-supplementary.pdf
